# Supplementary material for: Butt-seq: a new method for facile profiling of transcription
Source: Genes Dev. 2023 May 1;37(9-10):432–48. doi: 10.1101/gad.350434.123 (PMC10270195; doi:10.1101/gad.350434.123)
Supplement: Supplemental Material [file supp_gad.350434.123_Supplemental_Primers.xlsx]

## Sheet: TGIRT Primers
First Strand Synthesis
Name	Sequence	Purification	Notes
SCR2_DNA_T	CAAGCAGAAGACGGCATACGAGATNNNNNNNNGTGACTGGAGTTCAGACGTGTGCTCTTCCGATCTTT	PAGE	IDT Ultramer
SCR2_DNA_A	CAAGCAGAAGACGGCATACGAGATNNNNNNNNGTGACTGGAGTTCAGACGTGTGCTCTTCCGATCTTA	PAGE	IDT Ultramer
SCR2_DNA_G	CAAGCAGAAGACGGCATACGAGATNNNNNNNNGTGACTGGAGTTCAGACGTGTGCTCTTCCGATCTTG	PAGE	IDT Ultramer
SCR2_DNA_C	CAAGCAGAAGACGGCATACGAGATNNNNNNNNGTGACTGGAGTTCAGACGTGTGCTCTTCCGATCTTC	PAGE	IDT Ultramer
SCR2R_RNA	rArArGrArUrCrGrGrArArGrArGrCrArCrArCrGrUrCrUrGrArArCrUrCrCrArGrUrCrArC/3SpC3/	HPLC	RNA Oligo
Second Strand Synthesis
Name	Sequence	Purification	Notes
R1ME_A	TCGTCGGCAGCGTCAGATGTGTATAAGAGACAGA	PAGE
R1ME_T	TCGTCGGCAGCGTCAGATGTGTATAAGAGACAGT	PAGE
R1ME_C	TCGTCGGCAGCGTCAGATGTGTATAAGAGACAGC	PAGE
R1ME_G	TCGTCGGCAGCGTCAGATGTGTATAAGAGACAGG	PAGE
R1MER_RNA	rCrUrGrUrCrUrCrUrUrArUrArCrArCrArUrCrUrGrArCrGrCrUrGrCrCrGrArCrGrA/3SpC3/	HPLC	RNA Oligo

## Sheet: PCR Primers
Name	Sequence	Purification	Notes
SCP7	CAAGCAGAAGACGGCATACGAG	HPLC	Universal R2 Primer
v2_Ad1.60_TACTGACC	AATGATACGGCGACCACCGAGATCTACACTACTGACCTCGTCGGCAGCGTCAGATGTGTAT	HPLC	Barcoded R1 Primers are the same as Buenrostro et al, 2015
v2_Ad1.61_CGATAGGG	AATGATACGGCGACCACCGAGATCTACACCGATAGGGTCGTCGGCAGCGTCAGATGTGTAT	HPLC
v2_Ad1.62_ACTTAGAA	AATGATACGGCGACCACCGAGATCTACACACTTAGAATCGTCGGCAGCGTCAGATGTGTAT	HPLC
v2_Ad1.63_AGAGATCT	AATGATACGGCGACCACCGAGATCTACACAGAGATCTTCGTCGGCAGCGTCAGATGTGTAT	HPLC
v2_Ad1.64_GGTGAAGG	AATGATACGGCGACCACCGAGATCTACACGGTGAAGGTCGTCGGCAGCGTCAGATGTGTAT	HPLC
v2_Ad1.65_ATCGAATG	AATGATACGGCGACCACCGAGATCTACACATCGAATGTCGTCGGCAGCGTCAGATGTGTAT	HPLC
v2_Ad1.66_TCAAGAGC	AATGATACGGCGACCACCGAGATCTACACTCAAGAGCTCGTCGGCAGCGTCAGATGTGTAT	HPLC
v2_Ad1.67_GCCCACGT	AATGATACGGCGACCACCGAGATCTACACGCCCACGTTCGTCGGCAGCGTCAGATGTGTAT	HPLC
v2_Ad1.68_TGGGCGGT	AATGATACGGCGACCACCGAGATCTACACTGGGCGGTTCGTCGGCAGCGTCAGATGTGTAT	HPLC
v2_Ad1.69_CCCTTGGA	AATGATACGGCGACCACCGAGATCTACACCCCTTGGATCGTCGGCAGCGTCAGATGTGTAT	HPLC
v2_Ad1.70_ATTACCGT	AATGATACGGCGACCACCGAGATCTACACATTACCGTTCGTCGGCAGCGTCAGATGTGTAT	HPLC
v2_Ad1.71_AGTCCGAG	AATGATACGGCGACCACCGAGATCTACACAGTCCGAGTCGTCGGCAGCGTCAGATGTGTAT	HPLC
v2_Ad1.72_ACTTGTTG	AATGATACGGCGACCACCGAGATCTACACACTTGTTGTCGTCGGCAGCGTCAGATGTGTAT	HPLC
v2_Ad1.73_GTAATACA	AATGATACGGCGACCACCGAGATCTACACGTAATACATCGTCGGCAGCGTCAGATGTGTAT	HPLC
v2_Ad1.74_GGCGTCTA	AATGATACGGCGACCACCGAGATCTACACGGCGTCTATCGTCGGCAGCGTCAGATGTGTAT	HPLC
v2_Ad1.75_GCGCTGCT	AATGATACGGCGACCACCGAGATCTACACGCGCTGCTTCGTCGGCAGCGTCAGATGTGTAT	HPLC
v2_Ad1.76_GTGCCATT	AATGATACGGCGACCACCGAGATCTACACGTGCCATTTCGTCGGCAGCGTCAGATGTGTAT	HPLC
v2_Ad1.77_TAGGTATG	AATGATACGGCGACCACCGAGATCTACACTAGGTATGTCGTCGGCAGCGTCAGATGTGTAT	HPLC
v2_Ad1.78_AACACCTA	AATGATACGGCGACCACCGAGATCTACACAACACCTATCGTCGGCAGCGTCAGATGTGTAT	HPLC
v2_Ad1.79_CTCCGAAC	AATGATACGGCGACCACCGAGATCTACACCTCCGAACTCGTCGGCAGCGTCAGATGTGTAT	HPLC
v2_Ad1.80_CAACGGCA	AATGATACGGCGACCACCGAGATCTACACCAACGGCATCGTCGGCAGCGTCAGATGTGTAT	HPLC
v2_Ad1.81_CAATGTAG	AATGATACGGCGACCACCGAGATCTACACCAATGTAGTCGTCGGCAGCGTCAGATGTGTAT	HPLC
v2_Ad1.82_GGCTACCC	AATGATACGGCGACCACCGAGATCTACACGGCTACCCTCGTCGGCAGCGTCAGATGTGTAT	HPLC
v2_Ad1.83_AAAGTCCG	AATGATACGGCGACCACCGAGATCTACACAAAGTCCGTCGTCGGCAGCGTCAGATGTGTAT	HPLC
v2_Ad1.84_TTCCGCGG	AATGATACGGCGACCACCGAGATCTACACTTCCGCGGTCGTCGGCAGCGTCAGATGTGTAT	HPLC
